# Supplementary material for: Mathematical discoveries from program search with large language models
Source: Nature. 2023 Dec 14;625(7995):468–75. doi: 10.1038/s41586-023-06924-6 (PMC10794145; doi:10.1038/s41586-023-06924-6)
Supplement: Supplementary file 2 — This zipped code file contains: (a) the evolutionary algorithm, code manipulation routines and a single-threaded implementation of the FunSearch pipeline; and (b) output functions of interest produced by FunSearch. [file 41586_2023_6924_MOESM2_ESM.zip]

Archive with 80 entries (73 files):
- code/
- __MACOSX/._code
- code/.DS_Store
- __MACOSX/code/._.DS_Store
- code/LICENSE
- __MACOSX/code/._LICENSE
- code/bin_packing/
- __MACOSX/code/._bin_packing
- code/README.md
- __MACOSX/code/._README.md
- code/cyclic_graphs/
- __MACOSX/code/._cyclic_graphs
- code/.gitignore
- __MACOSX/code/._.gitignore
- code/CONTRIBUTING.md
- __MACOSX/code/._CONTRIBUTING.md
- code/implementation/
- __MACOSX/code/._implementation
- code/admissible_set/
- __MACOSX/code/._admissible_set
- code/corner_free_set/
- __MACOSX/code/._corner_free_set
- code/cap_set/
- __MACOSX/code/._cap_set
- code/bin_packing/bin_packing.ipynb
- __MACOSX/code/bin_packing/._bin_packing.ipynb
- code/cyclic_graphs/nodes11_n4_size754.txt
- __MACOSX/code/cyclic_graphs/._nodes11_n4_size754.txt
- code/cyclic_graphs/cyclic_graphs.ipynb
- __MACOSX/code/cyclic_graphs/._cyclic_graphs.ipynb
- code/implementation/code_manipulation.py
- __MACOSX/code/implementation/._code_manipulation.py
- code/implementation/config.py
- __MACOSX/code/implementation/._config.py
- code/implementation/evaluator_test.py
- __MACOSX/code/implementation/._evaluator_test.py
- code/implementation/programs_database.py
- __MACOSX/code/implementation/._programs_database.py
- code/implementation/funsearch.py
- __MACOSX/code/implementation/._funsearch.py
- code/implementation/code_manipulation_test.py
- __MACOSX/code/implementation/._code_manipulation_test.py
- code/implementation/programs_database_test.py
- __MACOSX/code/implementation/._programs_database_test.py
- code/implementation/specification_nonsymmetric_admissible_set.txt
- __MACOSX/code/implementation/._specification_nonsymmetric_admissible_set.txt
- code/implementation/sampler.py
- __MACOSX/code/implementation/._sampler.py
- code/implementation/funsearch_test.py
- __MACOSX/code/implementation/._funsearch_test.py
- code/implementation/evaluator.py
- __MACOSX/code/implementation/._evaluator.py
- code/admissible_set/admissible_set_n15_w10_size3003.txt
- __MACOSX/code/admissible_set/._admissible_set_n15_w10_size3003.txt
- code/admissible_set/admissible_set_n12_w7_size792.txt
- __MACOSX/code/admissible_set/._admissible_set_n12_w7_size792.txt
- code/admissible_set/pre_admissible_set_for_n15_w10_size3003.txt
- __MACOSX/code/admissible_set/._pre_admissible_set_for_n15_w10_size3003.txt
- code/admissible_set/pre_admissible_set_for_n24_w17_size237984.txt
- __MACOSX/code/admissible_set/._pre_admissible_set_for_n24_w17_size237984.txt
- code/admissible_set/admissible_set_n24_w17_size237984.txt
- __MACOSX/code/admissible_set/._admissible_set_n24_w17_size237984.txt
- code/admissible_set/pre_admissible_set_for_n21_w15_size43596.txt
- __MACOSX/code/admissible_set/._pre_admissible_set_for_n21_w15_size43596.txt
- code/admissible_set/admissible_set.ipynb
- __MACOSX/code/admissible_set/._admissible_set.ipynb
- code/admissible_set/admissible_set_n21_w15_size43596.txt
- __MACOSX/code/admissible_set/._admissible_set_n21_w15_size43596.txt
- code/corner_free_set/f3_n2_size53.txt
- __MACOSX/code/corner_free_set/._f3_n2_size53.txt
- code/corner_free_set/f2_n4_size137.txt
- __MACOSX/code/corner_free_set/._f2_n4_size137.txt
- code/corner_free_set/f3_n3_size370.txt
- __MACOSX/code/corner_free_set/._f3_n3_size370.txt
- code/cap_set/.DS_Store
- __MACOSX/code/cap_set/._.DS_Store
- code/cap_set/cap_set.ipynb
- __MACOSX/code/cap_set/._cap_set.ipynb
- code/cap_set/n8_size512.txt
- __MACOSX/code/cap_set/._n8_size512.txt
