# Supplementary material for: Mathematical discoveries from program search with large language models
Source: Nature. 2023 Dec 14;625(7995):468–75. doi: 10.1038/s41586-023-06924-6 (PMC10794145; doi:10.1038/s41586-023-06924-6)
Supplement: Supplementary file 2 — This zipped code file contains: (a) the evolutionary algorithm, code manipulation routines and a single-threaded implementation of the FunSearch pipeline; and (b) output functions of interest produced by FunSearch. [file 41586_2023_6924_MOESM2_ESM.zip › code/cyclic_graphs/nodes11_n4_size754.txt]

[0	0	0	8]
[0	0	0	10]
[0	0	1	6]
[0	0	2	4]
[0	0	3	2]
[0	0	4	0]
[0	0	5	7]
[0	0	6	5]
[0	0	7	3]
[0	0	8	1]
[0	0	9	8]
[0	0	9	10]
[0	0	10	1]
[0	1	0	4]
[0	1	1	2]
[0	1	2	0]
[0	1	3	7]
[0	1	4	5]
[0	1	5	3]
[0	1	6	1]
[0	1	7	8]
[0	1	7	10]
[0	1	8	6]
[0	1	9	4]
[0	1	10	6]
[0	2	0	0]
[0	2	1	7]
[0	2	2	5]
[0	2	3	3]
[0	2	4	1]
[0	2	5	8]
[0	2	5	10]
[0	2	6	6]
[0	2	7	4]
[0	2	8	2]
[0	2	9	0]
[0	2	10	2]
[0	3	0	5]
[0	3	1	3]
[0	3	2	1]
[0	3	3	8]
[0	3	3	10]
[0	3	4	6]
[0	3	5	4]
[0	3	6	2]
[0	3	7	0]
[0	3	8	7]
[0	3	9	5]
[0	3	10	7]
[0	4	0	1]
[0	4	1	8]
[0	4	1	10]
[0	4	2	6]
[0	4	3	4]
[0	4	4	2]
[0	4	5	0]
[0	4	6	7]
[0	4	7	5]
[0	4	8	3]
[0	4	9	1]
[0	4	10	3]
[0	5	0	6]
[0	5	1	4]
[0	5	2	2]
[0	5	3	0]
[0	5	4	7]
[0	5	5	5]
[0	5	6	3]
[0	5	7	1]
[0	5	8	8]
[0	5	8	10]
[0	5	9	6]
[0	5	10	8]
[0	5	10	10]
[0	6	0	2]
[0	6	1	0]
[0	6	2	7]
[0	6	3	5]
[0	6	4	3]
[0	6	5	1]
[0	6	6	8]
[0	6	6	10]
[0	6	7	6]
[0	6	8	4]
[0	6	9	2]
[0	6	10	4]
[0	7	0	7]
[0	7	1	5]
[0	7	2	3]
[0	7	3	1]
[0	7	4	8]
[0	7	4	10]
[0	7	5	6]
[0	7	6	4]
[0	7	7	2]
[0	7	8	0]
[0	7	9	7]
[0	7	10	0]
[0	8	0	3]
[0	8	1	1]
[0	8	2	8]
[0	8	2	10]
[0	8	3	6]
[0	8	4	4]
[0	8	5	2]
[0	8	6	0]
[0	8	7	7]
[0	8	8	5]
[0	8	9	3]
[0	8	10	5]
[0	9	0	8]
[0	9	0	10]
[0	9	1	6]
[0	9	2	4]
[0	9	3	2]
[0	9	4	0]
[0	9	5	7]
[0	9	6	5]
[0	9	7	3]
[0	9	8	1]
[0	9	9	7]
[0	9	10	1]
[0	10	0	3]
[0	10	1	1]
[0	10	2	8]
[0	10	2	10]
[0	10	3	6]
[0	10	4	4]
[0	10	5	2]
[0	10	6	0]
[0	10	7	7]
[0	10	8	5]
[0	10	9	3]
[0	10	10	5]
[1	0	5	9]
[1	1	3	9]
[1	2	1	9]
[1	3	8	9]
[1	3	10	9]
[1	4	6	9]
[1	5	4	9]
[1	6	2	9]
[1	7	0	9]
[1	7	9	9]
[1	8	7	9]
[1	9	5	9]
[1	9	9	9]
[1	10	7	9]
[2	0	0	1]
[2	0	1	8]
[2	0	1	10]
[2	0	2	6]
[2	0	3	4]
[2	0	4	2]
[2	0	5	0]
[2	0	6	7]
[2	0	7	5]
[2	0	8	3]
[2	0	9	1]
[2	0	10	3]
[2	1	0	6]
[2	1	1	4]
[2	1	2	2]
[2	1	3	0]
[2	1	4	7]
[2	1	5	5]
[2	1	6	3]
[2	1	7	1]
[2	1	8	8]
[2	1	8	10]
[2	1	9	6]
[2	1	10	8]
[2	1	10	10]
[2	2	0	2]
[2	2	1	0]
[2	2	2	7]
[2	2	3	5]
[2	2	4	3]
[2	2	5	1]
[2	2	6	8]
[2	2	6	10]
[2	2	7	6]
[2	2	8	4]
[2	2	9	2]
[2	2	10	4]
[2	3	0	7]
[2	3	1	5]
[2	3	2	3]
[2	3	3	1]
[2	3	4	8]
[2	3	4	10]
[2	3	5	6]
[2	3	6	4]
[2	3	7	2]
[2	3	8	0]
[2	3	9	7]
[2	3	10	0]
[2	4	0	3]
[2	4	1	1]
[2	4	2	8]
[2	4	2	10]
[2	4	3	6]
[2	4	4	4]
[2	4	5	2]
[2	4	6	0]
[2	4	7	7]
[2	4	8	5]
[2	4	9	3]
[2	4	10	5]
[2	5	0	8]
[2	5	0	10]
[2	5	1	6]
[2	5	2	4]
[2	5	3	2]
[2	5	4	0]
[2	5	5	7]
[2	5	6	5]
[2	5	7	3]
[2	5	8	1]
[2	5	9	8]
[2	5	9	10]
[2	5	10	1]
[2	6	0	4]
[2	6	1	2]
[2	6	2	0]
[2	6	3	7]
[2	6	4	5]
[2	6	5	3]
[2	6	6	1]
[2	6	7	8]
[2	6	7	10]
[2	6	8	6]
[2	6	9	4]
[2	6	10	6]
[2	7	0	0]
[2	7	1	7]
[2	7	2	5]
[2	7	3	3]
[2	7	4	1]
[2	7	5	8]
[2	7	5	10]
[2	7	6	6]
[2	7	7	4]
[2	7	8	2]
[2	7	9	0]
[2	7	10	2]
[2	8	0	5]
[2	8	1	3]
[2	8	2	1]
[2	8	3	8]
[2	8	3	10]
[2	8	4	6]
[2	8	5	4]
[2	8	6	2]
[2	8	7	0]
[2	8	8	7]
[2	8	9	5]
[2	8	10	7]
[2	9	0	1]
[2	9	1	8]
[2	9	1	10]
[2	9	2	6]
[2	9	3	4]
[2	9	4	2]
[2	9	5	0]
[2	9	6	7]
[2	9	7	5]
[2	9	8	3]
[2	9	9	0]
[2	9	10	3]
[2	10	0	5]
[2	10	1	3]
[2	10	2	1]
[2	10	3	8]
[2	10	3	10]
[2	10	4	6]
[2	10	5	4]
[2	10	6	2]
[2	10	7	0]
[2	10	8	7]
[2	10	9	5]
[2	10	10	7]
[3	0	6	9]
[3	1	4	9]
[3	2	2	9]
[3	3	0	9]
[3	3	9	9]
[3	4	7	9]
[3	5	5	9]
[3	6	3	9]
[3	7	1	9]
[3	8	8	9]
[3	8	10	9]
[3	9	6	9]
[3	10	8	9]
[3	10	10	9]
[4	0	0	3]
[4	0	1	1]
[4	0	2	8]
[4	0	2	10]
[4	0	3	6]
[4	0	4	4]
[4	0	5	2]
[4	0	6	0]
[4	0	7	7]
[4	0	8	5]
[4	0	9	3]
[4	0	10	5]
[4	1	0	8]
[4	1	0	10]
[4	1	1	6]
[4	1	2	4]
[4	1	3	2]
[4	1	4	0]
[4	1	5	7]
[4	1	6	5]
[4	1	7	3]
[4	1	8	1]
[4	1	9	8]
[4	1	9	10]
[4	1	10	1]
[4	2	0	4]
[4	2	1	2]
[4	2	2	0]
[4	2	3	7]
[4	2	4	5]
[4	2	5	3]
[4	2	6	1]
[4	2	7	8]
[4	2	7	10]
[4	2	8	6]
[4	2	9	4]
[4	2	10	6]
[4	3	0	0]
[4	3	1	7]
[4	3	2	5]
[4	3	3	3]
[4	3	4	1]
[4	3	5	8]
[4	3	5	10]
[4	3	6	6]
[4	3	7	4]
[4	3	8	2]
[4	3	9	0]
[4	3	10	2]
[4	4	0	5]
[4	4	1	3]
[4	4	2	1]
[4	4	3	8]
[4	4	3	10]
[4	4	4	6]
[4	4	5	4]
[4	4	6	2]
[4	4	7	0]
[4	4	8	7]
[4	4	9	5]
[4	4	10	7]
[4	5	0	1]
[4	5	1	8]
[4	5	1	10]
[4	5	2	6]
[4	5	3	4]
[4	5	4	2]
[4	5	5	0]
[4	5	6	7]
[4	5	7	5]
[4	5	8	3]
[4	5	9	1]
[4	5	10	3]
[4	6	0	6]
[4	6	1	4]
[4	6	2	2]
[4	6	3	0]
[4	6	4	7]
[4	6	5	5]
[4	6	6	3]
[4	6	7	1]
[4	6	8	8]
[4	6	8	10]
[4	6	9	6]
[4	6	10	8]
[4	6	10	10]
[4	7	0	2]
[4	7	1	0]
[4	7	2	7]
[4	7	3	5]
[4	7	4	3]
[4	7	5	1]
[4	7	6	8]
[4	7	6	10]
[4	7	7	6]
[4	7	8	4]
[4	7	9	2]
[4	7	10	4]
[4	8	0	7]
[4	8	1	5]
[4	8	2	3]
[4	8	3	1]
[4	8	4	8]
[4	8	4	10]
[4	8	5	6]
[4	8	6	4]
[4	8	7	2]
[4	8	8	0]
[4	8	9	7]
[4	8	10	0]
[4	9	0	3]
[4	9	1	1]
[4	9	2	8]
[4	9	2	10]
[4	9	3	6]
[4	9	4	4]
[4	9	5	2]
[4	9	6	0]
[4	9	7	7]
[4	9	8	5]
[4	9	9	2]
[4	9	10	5]
[4	10	0	7]
[4	10	1	5]
[4	10	2	3]
[4	10	3	1]
[4	10	4	8]
[4	10	4	10]
[4	10	5	6]
[4	10	6	4]
[4	10	7	2]
[4	10	8	0]
[4	10	9	7]
[4	10	10	0]
[5	0	7	9]
[5	1	5	9]
[5	2	3	9]
[5	3	1	9]
[5	4	8	9]
[5	4	10	9]
[5	5	6	9]
[5	6	4	9]
[5	7	2	9]
[5	8	0	9]
[5	8	9	9]
[5	9	7	9]
[5	10	0	9]
[5	10	9	9]
[6	0	0	5]
[6	0	1	3]
[6	0	2	1]
[6	0	3	8]
[6	0	3	10]
[6	0	4	6]
[6	0	5	4]
[6	0	6	2]
[6	0	7	0]
[6	0	8	7]
[6	0	9	5]
[6	0	10	7]
[6	1	0	1]
[6	1	1	8]
[6	1	1	10]
[6	1	2	6]
[6	1	3	4]
[6	1	4	2]
[6	1	5	0]
[6	1	6	7]
[6	1	7	5]
[6	1	8	3]
[6	1	9	1]
[6	1	10	3]
[6	2	0	6]
[6	2	1	4]
[6	2	2	2]
[6	2	3	0]
[6	2	4	7]
[6	2	5	5]
[6	2	6	3]
[6	2	7	1]
[6	2	8	8]
[6	2	8	10]
[6	2	9	6]
[6	2	10	8]
[6	2	10	10]
[6	3	0	2]
[6	3	1	0]
[6	3	2	7]
[6	3	3	5]
[6	3	4	3]
[6	3	5	1]
[6	3	6	8]
[6	3	6	10]
[6	3	7	6]
[6	3	8	4]
[6	3	9	2]
[6	3	10	4]
[6	4	0	7]
[6	4	1	5]
[6	4	2	3]
[6	4	3	1]
[6	4	4	8]
[6	4	4	10]
[6	4	5	6]
[6	4	6	4]
[6	4	7	2]
[6	4	8	0]
[6	4	9	7]
[6	4	10	0]
[6	5	0	3]
[6	5	1	1]
[6	5	2	8]
[6	5	2	10]
[6	5	3	6]
[6	5	4	4]
[6	5	5	2]
[6	5	6	0]
[6	5	7	7]
[6	5	8	5]
[6	5	9	3]
[6	5	10	5]
[6	6	0	8]
[6	6	0	10]
[6	6	1	6]
[6	6	2	4]
[6	6	3	2]
[6	6	4	0]
[6	6	5	7]
[6	6	6	5]
[6	6	7	3]
[6	6	8	1]
[6	6	9	8]
[6	6	9	10]
[6	6	10	1]
[6	7	0	4]
[6	7	1	2]
[6	7	2	0]
[6	7	3	7]
[6	7	4	5]
[6	7	5	3]
[6	7	6	1]
[6	7	7	8]
[6	7	7	10]
[6	7	8	6]
[6	7	9	4]
[6	7	10	6]
[6	8	0	0]
[6	8	1	7]
[6	8	2	5]
[6	8	3	3]
[6	8	4	1]
[6	8	5	8]
[6	8	5	10]
[6	8	6	6]
[6	8	7	4]
[6	8	8	2]
[6	8	9	0]
[6	8	10	2]
[6	9	0	5]
[6	9	1	3]
[6	9	2	1]
[6	9	3	8]
[6	9	3	10]
[6	9	4	6]
[6	9	5	4]
[6	9	6	2]
[6	9	7	0]
[6	9	8	7]
[6	9	9	4]
[6	9	10	7]
[6	10	0	0]
[6	10	1	7]
[6	10	2	5]
[6	10	3	3]
[6	10	4	1]
[6	10	5	8]
[6	10	5	10]
[6	10	6	6]
[6	10	7	4]
[6	10	8	2]
[6	10	9	0]
[6	10	10	2]
[7	0	8	9]
[7	0	10	9]
[7	1	6	9]
[7	2	4	9]
[7	3	2	9]
[7	4	0	9]
[7	4	9	9]
[7	5	7	9]
[7	6	5	9]
[7	7	3	9]
[7	8	1	9]
[7	9	8	9]
[7	9	10	9]
[7	10	1	9]
[8	0	0	7]
[8	0	1	5]
[8	0	2	3]
[8	0	3	1]
[8	0	4	8]
[8	0	4	10]
[8	0	5	6]
[8	0	6	4]
[8	0	7	2]
[8	0	8	0]
[8	0	9	7]
[8	0	10	0]
[8	1	0	3]
[8	1	1	1]
[8	1	2	8]
[8	1	2	10]
[8	1	3	6]
[8	1	4	4]
[8	1	5	2]
[8	1	6	0]
[8	1	7	7]
[8	1	8	5]
[8	1	9	3]
[8	1	10	5]
[8	2	0	8]
[8	2	0	10]
[8	2	1	6]
[8	2	2	4]
[8	2	3	2]
[8	2	4	0]
[8	2	5	7]
[8	2	6	5]
[8	2	7	3]
[8	2	8	1]
[8	2	9	8]
[8	2	9	10]
[8	2	10	1]
[8	3	0	4]
[8	3	1	2]
[8	3	2	0]
[8	3	3	7]
[8	3	4	5]
[8	3	5	3]
[8	3	6	1]
[8	3	7	8]
[8	3	7	10]
[8	3	8	6]
[8	3	9	4]
[8	3	10	6]
[8	4	0	0]
[8	4	1	7]
[8	4	2	5]
[8	4	3	3]
[8	4	4	1]
[8	4	5	8]
[8	4	5	10]
[8	4	6	6]
[8	4	7	4]
[8	4	8	2]
[8	4	9	0]
[8	4	10	2]
[8	5	0	5]
[8	5	1	3]
[8	5	2	1]
[8	5	3	8]
[8	5	3	10]
[8	5	4	6]
[8	5	5	4]
[8	5	6	2]
[8	5	7	0]
[8	5	8	7]
[8	5	9	5]
[8	5	10	7]
[8	6	0	1]
[8	6	1	8]
[8	6	1	10]
[8	6	2	6]
[8	6	3	4]
[8	6	4	2]
[8	6	5	0]
[8	6	6	7]
[8	6	7	5]
[8	6	8	3]
[8	6	9	1]
[8	6	10	3]
[8	7	0	6]
[8	7	1	4]
[8	7	2	2]
[8	7	3	0]
[8	7	4	7]
[8	7	5	5]
[8	7	6	3]
[8	7	7	1]
[8	7	8	8]
[8	7	8	10]
[8	7	9	6]
[8	7	10	8]
[8	7	10	10]
[8	8	0	2]
[8	8	1	0]
[8	8	2	7]
[8	8	3	5]
[8	8	4	3]
[8	8	5	1]
[8	8	6	8]
[8	8	6	10]
[8	8	7	6]
[8	8	8	4]
[8	8	9	2]
[8	8	10	4]
[8	9	0	7]
[8	9	1	5]
[8	9	2	3]
[8	9	3	1]
[8	9	4	8]
[8	9	4	10]
[8	9	5	6]
[8	9	6	4]
[8	9	7	2]
[8	9	8	0]
[8	9	9	6]
[8	9	10	0]
[8	10	0	2]
[8	10	1	0]
[8	10	2	7]
[8	10	3	5]
[8	10	4	3]
[8	10	5	1]
[8	10	6	8]
[8	10	6	10]
[8	10	7	6]
[8	10	8	4]
[8	10	9	2]
[8	10	10	4]
[9	0	0	9]
[9	0	9	9]
[9	1	7	9]
[9	2	5	9]
[9	3	3	9]
[9	4	1	9]
[9	5	8	9]
[9	5	10	9]
[9	6	6	9]
[9	7	4	9]
[9	8	2	9]
[9	9	0	9]
[9	9	8	8]
[9	10	2	9]
[10	0	4	9]
[10	1	2	9]
[10	2	0	9]
[10	2	9	9]
[10	3	7	9]
[10	4	5	9]
[10	5	3	9]
[10	6	1	9]
[10	7	8	9]
[10	7	10	9]
[10	8	6	9]
[10	9	4	9]
[10	9	8	10]
[10	10	6	9]
