# Supplementary material for: Mathematical discoveries from program search with large language models
Source: Nature. 2023 Dec 14;625(7995):468–75. doi: 10.1038/s41586-023-06924-6 (PMC10794145; doi:10.1038/s41586-023-06924-6)
Supplement: Supplementary file 2 — This zipped code file contains: (a) the evolutionary algorithm, code manipulation routines and a single-threaded implementation of the FunSearch pipeline; and (b) output functions of interest produced by FunSearch. [file 41586_2023_6924_MOESM2_ESM.zip › code/implementation/code_manipulation_test.py]

# Copyright 2023 DeepMind Technologies Limited
#
# Licensed under the Apache License, Version 2.0 (the "License");
# you may not use this file except in compliance with the License.
# You may obtain a copy of the License at
#
#    http://www.apache.org/licenses/LICENSE-2.0
#
# Unless required by applicable law or agreed to in writing, software
# distributed under the License is distributed on an "AS IS" BASIS,
# WITHOUT WARRANTIES OR CONDITIONS OF ANY KIND, either express or implied.
# See the License for the specific language governing permissions and
# limitations under the License.
# ==============================================================================

import itertools
import textwrap

from absl.testing import absltest
from absl.testing import parameterized

from funsearch.implementation import code_manipulation

_IMPORTS: str = '''\
import itertools
import numpy


'''

_CLASS: str = '''\
class Helper:
  def __init__(self, n: int):
    self.n = n
    self.initial_capset = get_capset_v0(n)


'''

_ASSIGNMENT: str = '''\
some_global_variable = 0


'''

_FUNCTIONS: str = '''\
def get_capset_v0(n: int) -> set[tuple[int, ...]]:
  """Computes a cap set for n number of copies.

  A cap set is a subset of an n-dimensional affine space over a three-element
  field with no three elements in a line.

  Args:
    n: an integer, number of copies.

  Returns:
    A set of tuples in {0, 1, 2}.
  """
  capset = set()
  for i in range(n):
    capset.add((0,) * i + (1,) + (0,) * (n - i - 1))
  return capset


def get_capset_v2(k: int):
  """One line docstring."""
  get_capset_v0 = get_capset_v0(k)
  return get_capset_v0\\

'''


_SMALL_PROGRAM: str = '''\
def test() -> np.ndarray:
  return np.zeros(1)
'''

_FUNCTION_HEADER: str = 'def get_capset_v0(n: int)'
_FUNCTION_RETURN_TYPE: str = ' -> set[tuple[int, ...]]'
_FUNCTION_DOCSTRING: str = '  """One line docstring."""'
_FUNCTION_BODY: str = '''\
  capset = set()
  for i in range(n):
    capset.add((0,) * i + (1,) + (0,) * (n - i - 1))
  return capset
'''


def create_test_function(
    has_return_type: bool, has_docstring: bool
) -> str:
  code = _FUNCTION_HEADER
  if has_return_type:
    code += _FUNCTION_RETURN_TYPE
  code += ':\n'
  if has_docstring:
    code += _FUNCTION_DOCSTRING
  code += '\n'
  code += _FUNCTION_BODY
  return code


def create_test_program(
    has_imports: bool, has_class: bool, has_assignment: bool
) -> str:
  code = ''
  if has_imports:
    code += _IMPORTS
  if has_class:
    code += _CLASS
  if has_assignment:
    code += _ASSIGNMENT
  code += _FUNCTIONS
  return code


class PromptSamplingTest(parameterized.TestCase):

  @parameterized.parameters(list(itertools.product([False, True], repeat=2)))
  def test_text_to_function(self, has_return_type: bool, has_docstring: bool):
    function = code_manipulation.text_to_function(create_test_function(
        has_return_type, has_docstring))
    self.assertEqual(function.name, 'get_capset_v0')
    self.assertEqual(function.args, 'n: int')
    if has_return_type:
      self.assertEqual(function.return_type, 'set[tuple[int, ...]]')
    else:
      self.assertIsNone(function.return_type)
    if has_docstring:
      self.assertEqual(function.docstring, 'One line docstring.')
    else:
      self.assertIsNone(function.docstring)
    self.assertEqual(function.body, _FUNCTION_BODY.rstrip())

  def test_small_text_to_program(self):
    program = code_manipulation.text_to_program(_SMALL_PROGRAM)
    self.assertEmpty(program.preface)
    self.assertLen(program.functions, 1)

    expected_function = code_manipulation.Function(
        name='test', args='', return_type='np.ndarray',
        body='  return np.zeros(1)')
    self.assertEqual(expected_function, program.functions[0])
    self.assertEqual(_SMALL_PROGRAM + '\n', str(program))

    # Assert that we do not add one more '\n' each time we convert to program.
    program_again = code_manipulation.text_to_program(str(program))
    self.assertEqual(str(program), str(program_again))

  @parameterized.parameters(list(itertools.product([False, True], repeat=3)))
  def test_text_to_program(self, has_imports: bool, has_class: bool,
                           has_assignment: bool):
    code = create_test_program(has_imports, has_class, has_assignment)
    program = code_manipulation.text_to_program(code)
    self.assertLen(program.functions, 2)

    doc = textwrap.dedent(
        """\
        Computes a cap set for n number of copies.

          A cap set is a subset of an n-dimensional affine space over a three-element
          field with no three elements in a line.

          Args:
            n: an integer, number of copies.

          Returns:
            A set of tuples in {0, 1, 2}.
        """
    )
    body = textwrap.dedent(
        """\
        capset = set()
        for i in range(n):
          capset.add((0,) * i + (1,) + (0,) * (n - i - 1))
        return capset"""
    )
    expected_function_0 = code_manipulation.Function(
        name='get_capset_v0',
        args='n: int',
        return_type='set[tuple[int, ...]]',
        docstring=doc + '  ',
        body=textwrap.indent(body, '  '),
    )
    expected_function_1 = code_manipulation.Function(
        name='get_capset_v2',
        args='k: int',
        body='''  get_capset_v0 = get_capset_v0(k)
  return get_capset_v0\\\n\n''',
        docstring='One line docstring.',
    )
    if not has_imports and not has_class and not has_assignment:
      self.assertEmpty(program.preface)
    if has_imports:
      self.assertIn(_IMPORTS.rstrip(), program.preface)
    if has_class:
      self.assertIn(_CLASS.strip(), program.preface)
    if has_assignment:
      self.assertIn(_ASSIGNMENT.strip(), program.preface)
    self.assertEqual(expected_function_0, program.functions[0])
    self.assertEqual(expected_function_1, program.functions[1])
    self.assertEqual(code, str(program))

    # Make sure that one can convert Function to string and then back to a
    # function so that it remains the same.
    for i in range(2):
      self.assertEqual(
          program.functions[i],
          code_manipulation.text_to_function(str(program.functions[i]))
      )

  def test_get_functions_called(self):
    code = textwrap.dedent('''\
        def f(n: int) -> int:
          if n == 1:
            return a(n)
          elif n == 2:
            return b(n) + object.c(n - 1)
          a = object.property
          g()
          return f(n - 1)
        ''')
    self.assertEqual(code_manipulation.get_functions_called(code),
                     {'a', 'b', 'f', 'g'})

if __name__ == '__main__':
  absltest.main()
