# Supplementary material for: Mathematical discoveries from program search with large language models
Source: Nature. 2023 Dec 14;625(7995):468–75. doi: 10.1038/s41586-023-06924-6 (PMC10794145; doi:10.1038/s41586-023-06924-6)
Supplement: Supplementary file 2 — This zipped code file contains: (a) the evolutionary algorithm, code manipulation routines and a single-threaded implementation of the FunSearch pipeline; and (b) output functions of interest produced by FunSearch. [file 41586_2023_6924_MOESM2_ESM.zip › code/implementation/programs_database_test.py]

# Copyright 2023 DeepMind Technologies Limited
#
# Licensed under the Apache License, Version 2.0 (the "License");
# you may not use this file except in compliance with the License.
# You may obtain a copy of the License at
#
#    http://www.apache.org/licenses/LICENSE-2.0
#
# Unless required by applicable law or agreed to in writing, software
# distributed under the License is distributed on an "AS IS" BASIS,
# WITHOUT WARRANTIES OR CONDITIONS OF ANY KIND, either express or implied.
# See the License for the specific language governing permissions and
# limitations under the License.
# ==============================================================================

import copy

from absl.testing import absltest
from absl.testing import parameterized
import numpy as np

from funsearch.implementation import code_manipulation
from funsearch.implementation import config
from funsearch.implementation import programs_database

_SKELETON = '''
"""Finds large cap sets."""
import numpy as np
import utils_capset


def evaluate(n: int) -> int:
  """Returns the size of an `n`-dimensional cap set."""
  capset = solve(n)
  return len(capset)


def priority(element, n):
  """Returns the priority with which we want to add `element` to the cap set."""
  return 0.0
'''
_EXPECTED_INITIAL_PROMPT = '''
"""Finds large cap sets."""
import numpy as np
import utils_capset


def priority_v0(element, n):
  """Returns the priority with which we want to add `element` to the cap set."""
  return 0.0


def priority_v1(element, n):
  """Improved version of `priority_v0`."""

'''

_SAMPLE_A = '''\
  priority = element
  #######
  # Code from lowest-scoring sampled program.
  #######
  return ...\
'''
_SAMPLE_B = '''\
  priority = element ** 2
  #######
  # Code from highest-scoring sampled program.
  #######
  return ...\
'''

# A prompt like this appears in the Extended Data of the paper.
_EXPECTED_PROMPT = '''
"""Finds large cap sets."""
import numpy as np
import utils_capset


def priority_v0(element, n):
  """Returns the priority with which we want to add `element` to the cap set."""
  priority = element
  #######
  # Code from lowest-scoring sampled program.
  #######
  return ...


def priority_v1(element, n):
  """Improved version of `priority_v0`."""
  priority = element ** 2
  #######
  # Code from highest-scoring sampled program.
  #######
  return ...


def priority_v2(element, n):
  """Improved version of `priority_v1`."""

'''


class ProgramsDatabaseTest(parameterized.TestCase):

  def test_initial_prompt(self):
    """Verifies that the first prompt looks as expected."""

    # Create a programs database.
    template = code_manipulation.text_to_program(_SKELETON)
    function_to_evolve = 'priority'
    database = programs_database.ProgramsDatabase(
        config=config.ProgramsDatabaseConfig(functions_per_prompt=5),
        template=template,
        function_to_evolve=function_to_evolve,
    )
    # Register the initial implementation provided in the skeleton template.
    database.register_program(
        program=template.get_function(function_to_evolve),
        island_id=None,
        scores_per_test={'unused': -1})
    # Verify the first prompt.
    self.assertEqual(database.get_prompt().code, _EXPECTED_INITIAL_PROMPT)

  def test_generate_prompt(self):
    """Tests that we build the prompt shown in the paper."""
    template = code_manipulation.text_to_program(_SKELETON)
    function_to_evolve = 'priority'
    island = programs_database.Island(
        template=template,
        function_to_evolve=function_to_evolve,
        functions_per_prompt=2,
        cluster_sampling_temperature_init=1.0,
        cluster_sampling_temperature_period=30_000,
    )
    sample_a = copy.deepcopy(template.get_function(function_to_evolve))
    sample_a.body = _SAMPLE_A
    sample_b = copy.deepcopy(template.get_function(function_to_evolve))
    sample_b.body = _SAMPLE_B
    prompt = island._generate_prompt([sample_a, sample_b])
    self.assertEqual(prompt, _EXPECTED_PROMPT)

  def test_destroy_islands(self):
    template = code_manipulation.text_to_program(_SKELETON)
    function_to_evolve = 'priority'
    database = programs_database.ProgramsDatabase(
        config=config.ProgramsDatabaseConfig(num_islands=10),
        template=template,
        function_to_evolve=function_to_evolve,
    )
    scores = [7, 3, 5, 6, 7, -2, 0, -1, 4, 3]
    unused_function = template.get_function(function_to_evolve)
    for i, score in enumerate(scores):
      database.register_program(
          program=unused_function,
          island_id=i,
          scores_per_test={'unused_input': score},
      )
    database.register_program(
        unused_function, island_id=7, scores_per_test={'unused_input': 17})

    expected_scores = list(scores)
    expected_scores[7] = 17
    self.assertSequenceEqual(database._best_score_per_island, expected_scores)

    np.random.seed(0)
    database.reset_islands()
    expected_kept = set([0, 2, 3, 4, 7])
    min_kept = min(expected_scores[i] for i in expected_kept)
    for i, score in enumerate(expected_scores):
      if i in expected_kept:
        self.assertEqual(database._best_score_per_island[i], score)
      else:
        self.assertGreaterEqual(database._best_score_per_island[i], min_kept)

  @parameterized.parameters([
      dict(logits=np.array([10, 9, -1000], dtype=np.float32)),
      dict(logits=np.array([10, 9, -1000], dtype=np.int32)),
      dict(logits=np.zeros(50)),
  ])
  def test_softmax(self, logits: np.ndarray):
    probs_lower_temp = programs_database._softmax(logits, temperature=1.0)
    self.assertAlmostEqual(np.sum(probs_lower_temp), 1.0, places=6)
    self.assertTrue(np.all(probs_lower_temp >= 0))
    self.assertTrue(np.all(probs_lower_temp <= 1))

    probs_higher_temp = programs_database._softmax(logits, temperature=5.0)
    self.assertAlmostEqual(np.sum(probs_higher_temp), 1.0, places=6)
    self.assertTrue(np.all(probs_higher_temp >= 0))
    self.assertTrue(np.all(probs_higher_temp <= 1))

    if not np.all(logits == logits[0]):
      # The lower the temperature, the more confident we are on our top choice.
      self.assertGreater(np.max(probs_lower_temp), np.max(probs_higher_temp))

  @parameterized.parameters([
      dict(temperature=1, expected=[0.6590012, 0.242433, 0.0985659]),
      dict(temperature=2, expected=[0.50168777, 0.304289, 0.19402324]),
  ])
  def test_softmax_output(self, temperature, expected):
    logits = np.array([2.0, 1.0, 0.1])
    probabilities = programs_database._softmax(logits, temperature)
    np.testing.assert_array_almost_equal(
        probabilities, np.array(expected), decimal=5)

  @parameterized.parameters([
      dict(logits=np.array([100, 200, 300, np.nan])),
      dict(logits=np.array([100, np.inf, 300, 200])),
      dict(logits=np.array([-np.inf, 200, 300, 100])),
  ])
  def test_softmax_non_finite_error(self, logits):
    with self.assertRaisesRegex(
        ValueError,
        r'`logits` contains non-finite value\(s\)',
    ):
      programs_database._softmax(logits, temperature=1.0)


if __name__ == '__main__':
  absltest.main()
