# Supplementary material for: Mathematical discoveries from program search with large language models
Source: Nature. 2023 Dec 14;625(7995):468–75. doi: 10.1038/s41586-023-06924-6 (PMC10794145; doi:10.1038/s41586-023-06924-6)
Supplement: Supplementary file 2 — This zipped code file contains: (a) the evolutionary algorithm, code manipulation routines and a single-threaded implementation of the FunSearch pipeline; and (b) output functions of interest produced by FunSearch. [file 41586_2023_6924_MOESM2_ESM.zip › code/admissible_set/pre_admissible_set_for_n15_w10_size3003.txt]

[4	4	4	4	4]
[2	5	4	4	4]
[4	2	5	4	4]
[4	4	2	5	4]
[4	4	4	2	5]
[5	4	4	4	2]
[2	3	5	4	4]
[3	5	4	4	2]
[4	2	3	5	4]
[4	4	2	3	5]
[5	4	4	2	3]
[1	4	4	6	4]
[4	1	4	4	6]
[4	4	6	4	1]
[4	6	4	1	4]
[6	4	1	4	4]
[2	3	4	4	6]
[3	4	4	6	2]
[4	4	6	2	3]
[4	6	2	3	4]
[6	2	3	4	4]
[0	5	4	6	4]
[0	5	6	4	4]
[4	0	5	4	6]
[4	0	5	6	4]
[4	4	0	5	6]
[4	6	4	0	5]
[5	4	6	4	0]
[5	6	4	4	0]
[6	4	0	5	4]
[6	4	4	0	5]
[0	5	3	3	5]
[3	3	5	0	5]
[3	5	0	5	3]
[5	0	5	3	3]
[5	3	3	5	0]
[2	5	2	5	4]
[2	5	4	2	5]
[4	2	5	2	5]
[5	2	5	4	2]
[5	4	2	5	2]
[3	5	2	5	2]
[5	2	3	5	2]
[5	2	5	2	3]
[2	3	5	2	5]
[2	5	2	3	5]
[1	2	5	3	5]
[2	5	3	5	1]
[3	5	1	2	5]
[5	1	2	5	3]
[5	3	5	1	2]
[0	3	5	6	4]
[3	5	6	4	0]
[4	0	3	5	6]
[5	6	4	0	3]
[6	4	0	3	5]
[0	3	5	3	5]
[3	5	0	3	5]
[3	5	3	5	0]
[5	0	3	5	3]
[5	3	5	0	3]
[4	1	1	5	6]
[1	1	5	6	4]
[1	5	6	4	1]
[5	6	4	1	1]
[6	4	1	1	5]
[1	1	4	6	6]
[1	4	6	6	1]
[4	6	6	1	1]
[6	1	1	4	6]
[6	6	1	1	4]
[1	5	6	2	3]
[2	3	1	5	6]
[3	1	5	6	2]
[5	6	2	3	1]
[6	2	3	1	5]
[0	3	4	6	6]
[3	4	6	6	0]
[4	6	6	0	3]
[6	0	3	4	6]
[6	6	0	3	4]
[0	5	6	2	5]
[2	5	0	5	6]
[5	0	5	6	2]
[5	6	2	5	0]
[6	2	5	0	5]
[0	5	6	5	1]
[1	0	5	6	5]
[5	1	0	5	6]
[5	6	5	1	0]
[6	5	1	0	5]
[0	6	2	6	5]
[2	6	5	0	6]
[5	0	6	2	6]
[6	2	6	5	0]
[6	5	0	6	2]
[0	1	6	6	6]
[1	6	6	6	0]
[6	0	1	6	6]
[6	6	0	1	6]
[6	6	6	0	1]
