# Supplementary material for: Mathematical discoveries from program search with large language models
Source: Nature. 2023 Dec 14;625(7995):468–75. doi: 10.1038/s41586-023-06924-6 (PMC10794145; doi:10.1038/s41586-023-06924-6)
Supplement: Supplementary file 2 — This zipped code file contains: (a) the evolutionary algorithm, code manipulation routines and a single-threaded implementation of the FunSearch pipeline; and (b) output functions of interest produced by FunSearch. [file 41586_2023_6924_MOESM2_ESM.zip › code/admissible_set/pre_admissible_set_for_n21_w15_size43596.txt]

[4	4	4	4	4	4	6]
[4	4	4	4	4	6	4]
[4	4	4	4	6	4	4]
[4	4	4	6	4	4	4]
[4	4	6	4	4	4	4]
[4	6	4	4	4	4	4]
[6	4	4	4	4	4	4]
[2	6	5	4	4	4	4]
[4	2	6	5	4	4	4]
[4	4	2	6	5	4	4]
[4	4	4	2	6	5	4]
[4	4	4	4	2	6	5]
[5	4	4	4	4	2	6]
[6	5	4	4	4	4	2]
[2	5	4	4	6	4	4]
[4	2	5	4	4	6	4]
[4	4	2	5	4	4	6]
[4	4	6	4	4	2	5]
[4	6	4	4	2	5	4]
[5	4	4	6	4	4	2]
[6	4	4	2	5	4	4]
[2	5	4	4	4	6	4]
[2	5	4	6	4	4	4]
[4	2	5	4	4	4	6]
[4	2	5	4	6	4	4]
[4	4	2	5	4	6	4]
[4	4	4	2	5	4	6]
[4	4	4	6	4	2	5]
[4	4	6	4	2	5	4]
[4	6	4	2	5	4	4]
[4	6	4	4	4	2	5]
[5	4	4	4	6	4	2]
[5	4	6	4	4	4	2]
[6	4	2	5	4	4	4]
[6	4	4	4	2	5	4]
[2	5	4	4	4	4	6]
[4	4	4	4	6	2	5]
[4	4	4	6	2	5	4]
[4	4	6	2	5	4	4]
[4	6	2	5	4	4	4]
[5	4	4	4	4	6	2]
[6	2	5	4	4	4	4]
[2	4	5	6	4	4	4]
[4	2	4	5	6	4	4]
[4	4	2	4	5	6	4]
[4	4	4	2	4	5	6]
[4	5	6	4	4	4	2]
[5	6	4	4	4	2	4]
[6	4	4	4	2	4	5]
[2	5	4	4	2	6	5]
[2	6	5	2	5	4	4]
[4	2	6	5	2	5	4]
[4	4	2	6	5	2	5]
[5	2	5	4	4	2	6]
[5	4	4	2	6	5	2]
[6	5	2	5	4	4	2]
[2	5	2	6	5	4	4]
[2	6	5	4	4	2	5]
[4	2	5	2	6	5	4]
[4	4	2	5	2	6	5]
[5	2	6	5	4	4	2]
[5	4	4	2	5	2	6]
[6	5	4	4	2	5	2]
[2	3	5	4	4	6	4]
[2	3	5	4	6	4	4]
[3	5	4	4	6	4	2]
[3	5	4	6	4	4	2]
[4	2	3	5	4	4	6]
[4	2	3	5	4	6	4]
[4	4	2	3	5	4	6]
[4	4	6	4	2	3	5]
[4	6	4	2	3	5	4]
[4	6	4	4	2	3	5]
[5	4	4	6	4	2	3]
[5	4	6	4	4	2	3]
[6	4	2	3	5	4	4]
[6	4	4	2	3	5	4]
[2	5	4	2	6	5	4]
[2	6	5	4	2	5	4]
[4	2	5	4	2	6	5]
[4	2	6	5	4	2	5]
[5	4	2	5	4	2	6]
[5	4	2	6	5	4	2]
[6	5	4	2	5	4	2]
[2	5	2	5	4	6	4]
[2	5	4	6	4	2	5]
[4	2	5	2	5	4	6]
[4	6	4	2	5	2	5]
[5	2	5	4	6	4	2]
[5	4	6	4	2	5	2]
[6	4	2	5	2	5	4]
[2	3	5	4	4	4	6]
[3	5	4	4	4	6	2]
[4	4	4	6	2	3	5]
[4	4	6	2	3	5	4]
[4	6	2	3	5	4	4]
[5	4	4	4	6	2	3]
[6	2	3	5	4	4	4]
[2	3	3	5	4	6	4]
[3	3	5	4	6	4	2]
[3	5	4	6	4	2	3]
[4	2	3	3	5	4	6]
[4	6	4	2	3	3	5]
[5	4	6	4	2	3	3]
[6	4	2	3	3	5	4]
[2	5	2	5	4	4	6]
[2	5	4	4	6	2	5]
[4	4	6	2	5	2	5]
[4	6	2	5	2	5	4]
[5	2	5	4	4	6	2]
[5	4	4	6	2	5	2]
[6	2	5	2	5	4	4]
[2	2	5	6	4	6	4]
[2	5	6	4	6	4	2]
[4	2	2	5	6	4	6]
[4	6	4	2	2	5	6]
[5	6	4	6	4	2	2]
[6	4	2	2	5	6	4]
[6	4	6	4	2	2	5]
[2	5	4	2	5	4	6]
[2	5	4	6	2	5	4]
[4	2	5	4	6	2	5]
[4	6	2	5	4	2	5]
[5	4	2	5	4	6	2]
[5	4	6	2	5	4	2]
[6	2	5	4	2	5	4]
[2	3	3	5	4	4	6]
[3	3	5	4	4	6	2]
[3	5	4	4	6	2	3]
[4	4	6	2	3	3	5]
[4	6	2	3	3	5	4]
[5	4	4	6	2	3	3]
[6	2	3	3	5	4	4]
[2	3	3	5	6	4	4]
[3	3	5	6	4	4	2]
[3	5	6	4	4	2	3]
[4	2	3	3	5	6	4]
[4	4	2	3	3	5	6]
[5	6	4	4	2	3	3]
[6	4	4	2	3	3	5]
[2	2	5	6	4	4	6]
[2	5	6	4	4	6	2]
[4	4	6	2	2	5	6]
[4	6	2	2	5	6	4]
[5	6	4	4	6	2	2]
[6	2	2	5	6	4	4]
[6	4	4	6	2	2	5]
[2	3	5	4	2	6	5]
[2	6	5	2	3	5	4]
[3	5	4	2	6	5	2]
[4	2	6	5	2	3	5]
[5	2	3	5	4	2	6]
[5	4	2	6	5	2	3]
[6	5	2	3	5	4	2]
[2	3	5	2	6	5	4]
[2	6	5	4	2	3	5]
[3	5	2	6	5	4	2]
[4	2	3	5	2	6	5]
[5	2	6	5	4	2	3]
[5	4	2	3	5	2	6]
[6	5	4	2	3	5	2]
[2	3	3	3	5	4	6]
[3	3	3	5	4	6	2]
[3	3	5	4	6	2	3]
[3	5	4	6	2	3	3]
[4	6	2	3	3	3	5]
[5	4	6	2	3	3	3]
[6	2	3	3	3	5	4]
[2	3	3	3	5	6	4]
[3	3	3	5	6	4	2]
[3	3	5	6	4	2	3]
[3	5	6	4	2	3	3]
[4	2	3	3	3	5	6]
[5	6	4	2	3	3	3]
[6	4	2	3	3	3	5]
[2	5	2	5	2	6	5]
[2	5	2	6	5	2	5]
[2	6	5	2	5	2	5]
[5	2	5	2	5	2	6]
[5	2	5	2	6	5	2]
[5	2	6	5	2	5	2]
[6	5	2	5	2	5	2]
[2	2	3	6	5	6	4]
[2	3	6	5	6	4	2]
[3	6	5	6	4	2	2]
[4	2	2	3	6	5	6]
[5	6	4	2	2	3	6]
[6	4	2	2	3	6	5]
[6	5	6	4	2	2	3]
[2	3	3	5	2	6	5]
[2	6	5	2	3	3	5]
[3	3	5	2	6	5	2]
[3	5	2	6	5	2	3]
[5	2	3	3	5	2	6]
[5	2	6	5	2	3	3]
[6	5	2	3	3	5	2]
[2	4	5	6	4	2	5]
[2	5	2	4	5	6	4]
[4	2	5	2	4	5	6]
[4	5	6	4	2	5	2]
[5	2	4	5	6	4	2]
[5	6	4	2	5	2	4]
[6	4	2	5	2	4	5]
[2	3	5	4	6	2	5]
[2	5	2	3	5	4	6]
[3	5	4	6	2	5	2]
[4	6	2	5	2	3	5]
[5	2	3	5	4	6	2]
[5	4	6	2	5	2	3]
[6	2	5	2	3	5	4]
[2	3	5	2	5	4	6]
[2	5	4	6	2	3	5]
[3	5	2	5	4	6	2]
[4	6	2	3	5	2	5]
[5	2	5	4	6	2	3]
[5	4	6	2	3	5	2]
[6	2	3	5	2	5	4]
[2	4	5	6	2	5	4]
[2	5	4	2	4	5	6]
[4	2	4	5	6	2	5]
[4	5	6	2	5	4	2]
[5	4	2	4	5	6	2]
[5	6	2	5	4	2	4]
[6	2	5	4	2	4	5]
[2	4	2	6	5	5	4]
[2	6	5	5	4	2	4]
[4	2	4	2	6	5	5]
[4	2	6	5	5	4	2]
[5	4	2	4	2	6	5]
[5	5	4	2	4	2	6]
[6	5	5	4	2	4	2]
[2	2	5	6	6	4	4]
[2	5	6	6	4	4	2]
[4	2	2	5	6	6	4]
[4	4	2	2	5	6	6]
[5	6	6	4	4	2	2]
[6	4	4	2	2	5	6]
[6	6	4	4	2	2	5]
[2	2	5	6	2	6	5]
[2	5	6	2	6	5	2]
[2	6	5	2	2	5	6]
[5	2	2	5	6	2	6]
[5	6	2	6	5	2	2]
[6	2	6	5	2	2	5]
[6	5	2	2	5	6	2]
[2	3	3	3	3	5	6]
[3	3	3	3	5	6	2]
[3	3	3	5	6	2	3]
[3	3	5	6	2	3	3]
[3	5	6	2	3	3	3]
[5	6	2	3	3	3	3]
[6	2	3	3	3	3	5]
[2	3	2	3	6	5	6]
[2	3	6	5	6	2	3]
[3	2	3	6	5	6	2]
[3	6	5	6	2	3	2]
[5	6	2	3	2	3	6]
[6	2	3	2	3	6	5]
[6	5	6	2	3	2	3]
[2	3	3	5	6	2	5]
[2	5	2	3	3	5	6]
[3	3	5	6	2	5	2]
[3	5	6	2	5	2	3]
[5	2	3	3	5	6	2]
[5	6	2	5	2	3	3]
[6	2	5	2	3	3	5]
[2	3	5	2	4	5	6]
[2	4	5	6	2	3	5]
[3	5	2	4	5	6	2]
[4	5	6	2	3	5	2]
[5	2	4	5	6	2	3]
[5	6	2	3	5	2	4]
[6	2	3	5	2	4	5]
[2	2	2	6	6	5	6]
[2	2	6	6	5	6	2]
[2	6	6	5	6	2	2]
[5	6	2	2	2	6	6]
[6	2	2	2	6	6	5]
[6	5	6	2	2	2	6]
[6	6	5	6	2	2	2]
[0	3	3	3	5	6	5]
[3	3	3	5	6	5	0]
[3	3	5	6	5	0	3]
[3	5	6	5	0	3	3]
[5	0	3	3	3	5	6]
[5	6	5	0	3	3	3]
[6	5	0	3	3	3	5]
[2	2	5	6	6	2	5]
[2	5	2	2	5	6	6]
[2	5	6	6	2	5	2]
[5	2	2	5	6	6	2]
[5	6	6	2	5	2	2]
[6	2	5	2	2	5	6]
[6	6	2	5	2	2	5]
[0	6	5	5	2	3	5]
[2	3	5	0	6	5	5]
[3	5	0	6	5	5	2]
[5	0	6	5	5	2	3]
[5	2	3	5	0	6	5]
[5	5	2	3	5	0	6]
[6	5	5	2	3	5	0]
[0	3	5	2	5	6	6]
[2	5	6	6	0	3	5]
[3	5	2	5	6	6	0]
[5	2	5	6	6	0	3]
[5	6	6	0	3	5	2]
[6	0	3	5	2	5	6]
[6	6	0	3	5	2	5]
