# Supplementary material for: Mathematical discoveries from program search with large language models
Source: Nature. 2023 Dec 14;625(7995):468–75. doi: 10.1038/s41586-023-06924-6 (PMC10794145; doi:10.1038/s41586-023-06924-6)
Supplement: Supplementary file 2 — This zipped code file contains: (a) the evolutionary algorithm, code manipulation routines and a single-threaded implementation of the FunSearch pipeline; and (b) output functions of interest produced by FunSearch. [file 41586_2023_6924_MOESM2_ESM.zip › code/corner_free_set/f3_n2_size53.txt]

[8	4]
[4	8]
[4	4]
[4	1]
[4	3]
[1	4]
[3	4]
[0	0]
[8	6]
[8	2]
[0	8]
[4	6]
[0	4]
[8	0]
[4	0]
[0	7]
[0	5]
[0	1]
[8	8]
[7	0]
[5	0]
[3	0]
[2	8]
[6	8]
[8	7]
[6	4]
[8	3]
[1	2]
[1	6]
[3	2]
[3	6]
[4	5]
[7	8]
[5	4]
[3	8]
[0	6]
[5	7]
[7	1]
[7	3]
[3	5]
[1	7]
[1	5]
[6	3]
[3	1]
[1	3]
[1	1]
[2	0]
[7	2]
[5	6]
[6	6]
[2	2]
[2	7]
[2	5]
