# Supplementary material for: Mathematical discoveries from program search with large language models
Source: Nature. 2023 Dec 14;625(7995):468–75. doi: 10.1038/s41586-023-06924-6 (PMC10794145; doi:10.1038/s41586-023-06924-6)
Supplement: Supplementary file 2 — This zipped code file contains: (a) the evolutionary algorithm, code manipulation routines and a single-threaded implementation of the FunSearch pipeline; and (b) output functions of interest produced by FunSearch. [file 41586_2023_6924_MOESM2_ESM.zip › code/corner_free_set/f2_n4_size137.txt]

[2	1	0	1]
[2	1	0	3]
[3	3	1	1]
[2	1	1	3]
[3	3	0	1]
[3	3	1	3]
[3	3	0	3]
[2	1	1	1]
[2	2	3	1]
[2	0	2	3]
[3	2	3	1]
[3	2	2	3]
[2	2	2	3]
[2	0	3	1]
[3	0	3	1]
[3	0	2	3]
[3	3	3	3]
[3	1	2	3]
[3	1	3	1]
[3	3	2	1]
[2	1	2	1]
[2	3	2	3]
[2	3	3	1]
[2	1	3	3]
[2	2	0	3]
[3	0	1	1]
[2	2	1	1]
[2	2	0	1]
[3	0	1	3]
[3	0	0	3]
[3	2	1	1]
[2	0	1	3]
[2	0	0	3]
[2	0	1	1]
[3	2	0	3]
[2	0	0	1]
[3	0	0	1]
[3	2	0	1]
[2	2	1	3]
[3	2	1	3]
[1	0	2	0]
[0	2	3	2]
[1	0	3	2]
[1	0	3	0]
[0	2	3	0]
[1	0	2	2]
[0	2	2	2]
[0	2	2	0]
[0	3	1	2]
[1	1	0	0]
[0	3	0	0]
[1	1	1	2]
[0	1	0	0]
[1	3	0	0]
[0	1	1	2]
[1	3	1	2]
[1	1	3	1]
[1	1	2	3]
[0	1	2	3]
[0	3	2	3]
[0	1	3	1]
[1	3	2	3]
[1	3	3	1]
[0	3	3	1]
[0	3	2	0]
[1	3	3	2]
[1	3	3	0]
[1	1	2	0]
[1	1	3	0]
[1	1	3	2]
[1	1	2	2]
[1	3	2	2]
[1	3	2	0]
[0	1	2	0]
[0	1	2	2]
[0	1	3	0]
[0	1	3	2]
[0	3	2	2]
[0	3	3	0]
[0	3	3	2]
[3	3	3	2]
[3	3	3	0]
[3	3	2	2]
[3	3	2	0]
[0	0	0	0]
[2	1	3	0]
[2	1	2	0]
[2	1	2	2]
[0	2	1	1]
[0	2	1	0]
[0	2	1	3]
[2	1	3	2]
[1	0	1	0]
[2	2	0	0]
[1	0	0	3]
[0	2	0	3]
[1	0	1	1]
[2	0	0	0]
[0	2	0	2]
[0	2	0	1]
[2	0	1	2]
[1	0	0	2]
[1	0	0	1]
[0	0	1	2]
[2	2	1	2]
[1	0	1	3]
[1	2	1	2]
[3	0	1	2]
[3	2	1	2]
[1	2	0	0]
[3	0	0	0]
[1	3	1	3]
[2	0	2	2]
[2	0	3	0]
[1	3	1	1]
[2	0	3	2]
[1	3	0	3]
[1	2	3	1]
[2	2	2	0]
[0	0	2	3]
[2	2	2	2]
[0	1	0	1]
[0	1	0	3]
[2	2	3	2]
[0	1	1	1]
[0	2	3	3]
[0	3	0	1]
[3	2	3	0]
[3	2	2	2]
[3	2	2	0]
[3	0	3	2]
[3	0	2	0]
[1	1	1	3]
[1	1	0	1]
[1	0	2	1]
[0	3	1	3]
[3	1	1	2]
