# Supplementary material for: Mathematical discoveries from program search with large language models
Source: Nature. 2023 Dec 14;625(7995):468–75. doi: 10.1038/s41586-023-06924-6 (PMC10794145; doi:10.1038/s41586-023-06924-6)
Supplement: Supplementary file 2 — This zipped code file contains: (a) the evolutionary algorithm, code manipulation routines and a single-threaded implementation of the FunSearch pipeline; and (b) output functions of interest produced by FunSearch. [file 41586_2023_6924_MOESM2_ESM.zip › code/corner_free_set/f3_n3_size370.txt]

[8	8	8]
[4	8	8]
[8	8	4]
[0	8	8]
[8	8	0]
[8	8	6]
[8	8	7]
[8	6	8]
[6	8	8]
[7	8	8]
[8	7	8]
[8	4	8]
[5	8	8]
[4	4	8]
[4	8	4]
[8	4	4]
[4	4	4]
[8	0	8]
[4	0	8]
[0	4	8]
[8	0	4]
[0	8	4]
[8	4	0]
[4	8	0]
[0	4	4]
[8	6	4]
[4	0	4]
[4	8	6]
[4	4	0]
[4	8	7]
[8	7	4]
[8	8	3]
[0	0	8]
[0	8	0]
[8	0	0]
[0	0	4]
[8	6	0]
[0	8	6]
[0	4	0]
[4	0	0]
[0	8	7]
[8	7	0]
[1	8	8]
[8	8	2]
[4	6	8]
[6	8	4]
[0	0	0]
[4	7	8]
[7	8	4]
[8	5	8]
[0	6	8]
[4	5	8]
[5	8	4]
[6	8	0]
[0	7	8]
[6	8	6]
[8	6	6]
[7	8	0]
[6	8	7]
[8	6	7]
[7	8	6]
[8	7	6]
[0	5	8]
[6	4	8]
[8	7	7]
[7	8	7]
[5	8	0]
[8	4	6]
[7	4	8]
[8	4	7]
[6	4	4]
[4	6	4]
[4	4	6]
[5	8	6]
[3	4	8]
[4	4	7]
[4	7	4]
[8	3	4]
[7	4	4]
[5	8	7]
[4	8	3]
[8	4	3]
[6	0	8]
[4	3	4]
[3	4	4]
[8	0	6]
[4	4	3]
[6	6	8]
[7	0	8]
[8	0	7]
[6	0	4]
[0	6	4]
[4	6	0]
[0	4	6]
[4	0	6]
[6	4	0]
[8	1	8]
[7	6	8]
[6	7	8]
[3	0	8]
[7	0	4]
[0	7	4]
[4	0	7]
[0	4	7]
[8	0	3]
[7	4	0]
[0	8	3]
[8	3	0]
[4	7	0]
[7	7	8]
[4	1	8]
[1	8	4]
[3	0	4]
[0	3	4]
[0	4	3]
[3	4	0]
[4	0	3]
[8	6	3]
[4	3	0]
[5	6	8]
[4	8	2]
[8	4	2]
[2	4	8]
[8	2	4]
[0	6	0]
[6	0	0]
[0	0	6]
[8	7	3]
[4	4	2]
[5	7	8]
[0	0	7]
[4	2	4]
[2	4	4]
[7	0	0]
[0	7	0]
[0	1	8]
[1	8	0]
[0	0	3]
[3	0	0]
[0	3	0]
[8	0	2]
[0	8	2]
[2	0	8]
[8	2	0]
[1	8	6]
[8	6	2]
[0	4	2]
[4	0	2]
[0	2	4]
[2	0	4]
[1	8	7]
[6	6	4]
[2	4	0]
[4	2	0]
[4	6	6]
[8	7	2]
[4	6	7]
[6	7	4]
[7	6	4]
[4	7	6]
[6	8	3]
[6	5	8]
[4	7	7]
[7	7	4]
[8	5	6]
[7	8	3]
[0	0	2]
[7	5	8]
[8	5	7]
[5	6	4]
[6	6	0]
[0	6	6]
[2	0	0]
[0	2	0]
[4	5	6]
[3	5	8]
[0	6	7]
[4	5	7]
[5	7	4]
[7	6	0]
[0	7	6]
[6	7	0]
[5	8	3]
[1	6	8]
[0	7	7]
[7	7	0]
[6	8	2]
[1	7	8]
[0	5	6]
[5	6	0]
[6	4	6]
[7	8	2]
[0	5	7]
[6	4	7]
[5	7	0]
[7	4	6]
[3	2	8]
[7	4	7]
[6	3	4]
[4	6	3]
[3	4	6]
[6	4	3]
[2	8	5]
[2	5	8]
[3	4	7]
[7	3	4]
[6	0	6]
[4	7	3]
[8	3	3]
[7	4	3]
[8	3	5]
[6	0	7]
[3	3	4]
[7	0	6]
[3	4	3]
[4	3	3]
[6	6	6]
[4	3	5]
[6	1	8]
[6	6	7]
[3	5	4]
[7	0	7]
[6	0	3]
[0	6	3]
[6	7	6]
[6	3	0]
[3	0	6]
[7	6	6]
[8	1	6]
[7	1	8]
[8	1	7]
[1	6	4]
[7	6	7]
[6	7	7]
[3	0	7]
[7	3	0]
[7	7	6]
[7	0	3]
[4	1	6]
[0	7	3]
[6	4	2]
[3	1	8]
[4	6	2]
[2	8	2]
[1	7	4]
[6	2	4]
[4	1	7]
[7	7	7]
[3	8	1]
[3	3	0]
[0	3	3]
[5	6	6]
[3	0	3]
[2	4	6]
[0	3	5]
[8	3	2]
[7	4	2]
[1	8	5]
[4	7	2]
[2	3	8]
[5	6	7]
[2	4	7]
[7	2	4]
[3	5	0]
[5	7	6]
[8	2	3]
[4	3	2]
[3	4	2]
[2	3	4]
[3	2	4]
[5	7	7]
[4	2	3]
[2	4	3]
[0	1	6]
[1	6	0]
[6	0	2]
[0	6	2]
[0	1	7]
[6	2	0]
[2	0	6]
[1	7	0]
[7	0	2]
[0	7	2]
[2	0	7]
[7	2	0]
[0	3	2]
[3	0	2]
[2	1	8]
[8	2	1]
[2	3	0]
[3	2	0]
[0	2	3]
[6	6	3]
[2	0	3]
[8	2	2]
[4	2	1]
[2	1	4]
[6	7	3]
[7	6	3]
[6	5	6]
[2	4	2]
[4	2	2]
[6	5	7]
[2	2	4]
[7	7	3]
[7	5	6]
[7	5	7]
[5	6	3]
[3	5	6]
[0	2	1]
[3	5	7]
[1	6	6]
[2	1	0]
[5	7	3]
[0	2	2]
[2	0	2]
[6	6	2]
[1	6	7]
[1	7	6]
[2	2	0]
[6	7	2]
[7	6	2]
[1	7	7]
[7	7	2]
[3	2	6]
[5	6	2]
[3	2	7]
[6	3	3]
[2	5	6]
[6	3	5]
[5	7	2]
[2	5	7]
[7	3	3]
[7	3	5]
[6	1	6]
[3	3	3]
[3	3	5]
[6	1	7]
[3	5	3]
[7	1	6]
[7	1	7]
[1	6	3]
[3	1	6]
[6	3	2]
[1	7	3]
[2	3	6]
[6	2	3]
[7	3	2]
[2	3	7]
[3	1	3]
[7	2	3]
[3	3	2]
[2	3	3]
[3	5	2]
[3	2	5]
[1	6	2]
[6	2	1]
[2	1	6]
[6	2	2]
[1	7	2]
[7	2	1]
[2	1	7]
[7	2	2]
[3	2	1]
[2	1	3]
[2	3	2]
[2	2	3]
[5	2	2]
[2	1	2]
[1	2	2]
